# Supplementary material for: Exploring Doctors’ Emerging Commitment to Rural and General Practice Roles over Their Early Career
Source: Int J Environ Res Public Health. 2021 Nov 11;18(22):11835. doi: 10.3390/ijerph182211835 (PMC8619547; doi:10.3390/ijerph182211835)
Supplement: Supplementary file 1 [file ijerph-18-11835-s001.zip]

Archive with 1 entries (1 files):
- ijerph-1414055-supplementary.pdf
